# Supplementary material for: Structural pharmacology of SV2A reveals an allosteric modulation mechanism in the major facilitator superfamily
Source: Nat Commun. 2025 Nov 28;16:10748. doi: 10.1038/s41467-025-65781-1 (PMC12663137; doi:10.1038/s41467-025-65781-1)
Supplement: Supplementary file 4 — Source data [file 41467_2025_65781_MOESM4_ESM.xlsx]

## Sheet: Figure 1A
	Levetiracetam
		SV2A_WT									SV2A_EM
		Log [Levetiracetam] (M)	Binding of 3H-UCB-J (%)								Log [Levetiracetam] (M)	Binding of 3H-UCB-J (%)
		-8	92.5475	94.7118	80.1844	90.2553	91.3574	98.3811			-9	117.887	96.2385	126.251	83.6335	107.803	68.1873
		-7	95.1916	100.286	97.3048	97.4658	98.9041	103.63			-8	88.3553	91.3565	114.246	95.1581	106.563	83.9536
		-6	94.9976	100.276	104.727	89.8817	97.4097	103.032			-6.52288	119.848	116.687	110.164	62.585	86.0744	85.8743
		-5.52288	69.4242	83.39	79.1431	78.7298	83.2316	97.0455			-6	81.3125	79.8319	63.8255	53.5414	91.0764	92.9972
		-5	66.0859	69.5365	70.3736	63.2441	66.0834	61.7964			-5.52288	82.8331	69.6279	65.6263	63.4654	66.6267	55.7423
		-4.52288	42.3807	41.37	39.8387	43.1631	40.109	39.8288			-5	62.7451	53.6615	70.028	50.7403	56.4626	64.946
		-4	22.8306	26.4344	20.8399	25.8375	28.2285	25.8001			-4.52288	7.44298	14.886	20.5682	10.4842	15.9264	29.2117
		-3.52288	10.8147	10.1103	12.6931	11.5567	13.6955	17.7677			-3.52288	6.72269	1.48059	7.92317	6.36255	10.6443	4.48179
		-2.52288	1.20806	1.9431	0.585313	1.74035	0.881071	0.255293			-2.52288	-0.280112	4.04162	0.840336	2.56102	-1.84074	1.36054
		-2	0.0850745	0.462805	-0.54788	0.171233	0.245953	-0.417186			-2	1.56062	-0.60024	-1.04042	1.08043	1.68067	-2.68107
	UCB-J
		SV2A_WT									SV2A_EM
		Log [1H-UCB-J] (M)	Binding of 3H-UCB-J (%)								Log [1H-UCB-J] (M)	Binding of 3H-UCB-J (%)
		-11	103.516	102.053	94.4309	83.5008	83.5783	84.4482			-12	108.004	116.505	86.8751	109.037	74.9747	104.604
		-10	99.8594	95.0497	102.728	88.6943	93.371	102.836			-11	113.165	103.754	70.1781	88.5145	77.3426	86.0251
		-9.52288	75.6141	87.0617	81.7176	100.701	107.651	91.6485			-10			81.1678	90.1538
		-9	87.6524	87.5961	75.3328	94.1462	69.0141	65.2762			-9	84.6286	73.2139	53.4811	72.6675	79.4677	76.4319
		-8.52288	65.5166	65.9385	58.1193	42.6763	40.8848	45.329			-8.52288	59.8563	75.6426	50.6881	48.9881	56.1526	58.5205
		-8	31.0332	29.3456	27.208	30.7131	28.4738	28.5513			-8	32.291	31.9267	22.5157	28.8302	28.7695	31.866
		-7.52288	12.0195	10.2475	9.90999	8.99173	8.62138	8.05294			-7.52288	20.9371	15.594	10.6153	12.5582	12.6796	13.4689
		-6.52288	1.21883	0.515657	-0.328146	0.542605	1.38666	0.904341			-7	1.50779	7.57944	1.20421	5.75794	4.66505	23.4871
		-6	0.712545	-0.356272	1.83761	0.284221	0.8096	0.447864			-6.52288	1.75066	2.78284	-1.46731	-5.77818	-0.313702	4.05788
		-5	0.684418	-0.103131	-0.581286	-0.137804	0	0.137804			-6	3.81502	0.597045	-6.9318	-2.43878	4.05788	0.900627
											-5	3.87573	3.63287	-7.84254	-2.56021	2.35782	0.536329
	Padsevonil
		SV2A_WT									SV2A_EM
		Log [Padsevonil] (M)	Binding of 3H-UCB-J (%)								Log [Padsevonil] (M)	Binding of 3H-UCB-J (%)
		-10	105.072	88.2296	106.699	105.833	107.308	86.8588			-10	82.9157	102.449	91.9502	108.05	96.453	103.547
		-9.52288	81.1443	79.9545	92.1983	92.9246	81.0425	90.0787			-9	100.114	99.8861	102.947	84.6598	80.1493	101.991
		-9	70.8273	92.5667	94.8927	80.9618	85.3332	98.7776			-8.52288	76.4237	98.6333	86.3609	64.7327	84.5053	93.8395
		-8.52288	80.9217	83.6084	90.8319	87.2842	90.5481	93.0639			-8	52.5057	61.5604	69.836	60.3584	64.1568	85.6254
		-8	53.0104	65.1007	62.5828	68.1483	66.2779	57.1684			-7.30103	12.8702	13.3257	31.9866	42.0717	28.4381	41.0703
		-7.52288	11.4813	11.9035	12.6941	11.2611	10.2856	8.18053			-7	6.66287	11.959	10.6622	7.38153	14.1257	23.2732
		-7	0.987692	1.1796	1.51736	1.41069	1.96078	1.264			-6.52288	2.16401	3.53075	6.774	1.24544	5.53827	6.7206
		-6.52288	-0.0332642	0.634579	1.12587	0.787248	1.05863	0.633221			-6	-0.398633	0.398633	1.18469	0.394897	-2.98693	2.98693
		-6	0.0588521	0.258438	0.473376	0.677228	0.171141	0.515867			-5	1.93622	3.24601	0.516403	-0.516403	-1.49347	2.73802
		-5.52288	0.150969	-0.0793224	-0.0716461	0.0757909	-0.056232	-0.0195589

## Sheet: Figure 2B
	WT
	Log [Levetiracetam] (M)	Binding of 3H-UCB-J (%)
	-8	96.3235	103.676	114.522	85.4778	92.5926	107.407
	-7	88.5149	88.9085	82.1143	111.959	65.3766	97.5864
	-6	84.3724	84.7038
	-5.52288	73.4569	73.954	62.173	65.0828	55.8052	73.3666
	-5			24.6663	37.9071	52.8298	56.9496
	-4.52288	51.8745	45.1015	13.2408	20.1014	41.4898	41.8227
	-4					31.8768	24.0949
	-3.52288	8.25394	8.75104	7.84837	19.4875
	-3	6.22411	5.66487			10.2996	7.61548
	-2.52288			3.17672	-3.17672	1.93508	9.03038
	-2	3.80075	-3.80075			-4.45277	4.45277
	W300A
	Log [Levetiracetam] (M)	Binding of 3H-UCB-J (%)
	-6	80.745	119.255	83.2414	79.3793	108.317	91.6832
	-3	50.9462	104.356	83.7931	110.69	86.8285	102.348
	-2.52288	85.0105	96.6056	69.3103	130.69	46.8762	44.6478
	-2	92.7606	79.1829	50.9655	112.759	23.4779	-2.22841
	-1.52288	25.0526	22.5293	25.5862	93.8621	22.6821	-22.6821
	-1	-5.88765	5.88765	6.82759	-6.82759	5.96896	-1.27338
	W666A
	Log [Levetiracetam] (M)	Binding of 3H-UCB-J (%)
	-6	127.863	72.1366	105.485	94.5148	104.607	95.3933
	-3	111.654	36.9056	61.3924	129.852	61.8001	66.1942
	-2.52288	69.0556	23.7776	35.9705	94.7257	62.9341	42.6648
	-2	43.6035	49.2297	69.7257	85.865	40.9639	23.9546
	-1.52288	42.1299	41.3262	52.7426	64.135	28.7739	19.1354
	-1	-1.80844	1.80844	-11.4979	11.4979	22.679	-22.679
	D670A
	Log [Levetiracetam] (M)	Binding of 3H-UCB-J (%)
	-6	92.6531	98.5306	99.2143	100.786	110.372	89.6282
	-3	76.8163	123.184	84.3809	56.1596	65.8839	41.3568
	-2.52288	27.3469	14.2857	66.1534	75.5185	66.7971	15.5251
	-2	32.0816	47.4286	43.6518	36.1094	45.4012	17.3516
	-1.52288	36.3265	8.73469	21.9045	4.11691	8.4801	9.52381
	-1	7.7551	-7.7551	10.5908	-10.5908	3.13112	-3.13112

## Sheet: Figure 2C
		Levetiracetam Binding (%)
	WT	102.091	117.438	93.0866	74.6691	113.641	99.0276
	C297A	36.2835	55.0894	61.1934	38.8393	48.5784	7.21259
	W454A	24.2061	23.256	30.4343	20.6147	8.04997	-4.45719
	F686A	37.2096	6.29166	17.5775	24.2209	23.92	-18.7274
	Y461A	15.7369	-9.34306	2.40439	-8.53912	-6.57892	-20.5419
	Y462A	14.1051	7.59929	24.0012	23.8648	71.2592	-12.6349
	N690A	143.319	133.74	159.425	149.903	155.358	156.857
	C693A	135.591	126.179	71.9261	77.6075	128.23	117.6
	S662Q	114.628	108.207	99.8611	100.099	66.5562	42.6964

## Sheet: Figure 3B
		3H-UCB-J Binding (%)
	WT	116.218	114.114	97.0898	86.7605	103.648	82.1697
	C297A	15.084	7.78795	6.96817	14.2642	18.4998	20.6586
	W300A	3.71635	3.33379	3.38844	3.85299	5.4379	9.5095
	W454A	102.336	93.1821	99.6584	116.765	124.088	137.232
	Y461A	137.56	152.999	123.104	129.225	122.175	116.437
	Y462A	12.0508	9.34554	14.3735	8.52575	12.9526	11.8869
	S662Q	81.4865	79.683	77.5243	78.9999	97.4723	96.6799
	W666A	2.67796	6.94084	9.40019	13.2259	6.91351	10.4932
	D670A	4.97336	15.3026	20.4673	20.276	12.734	24.1563
	F686A	11.9688	10.8758	8.49843	9.01763	11.5863	12.5427
	N690A	75.1469	77.9341	78.8906	93.5647	63.424	62.4129
	C693A	27.7634	21.8336	17.1881	16.8602	24.047	29.6489

## Sheet: Figure 4A
	UCB1244283
	3H-UCB-J (nM)	3H-UCB-J Binding (f.mol/assay)
	100	104	70	121	105	88	115
	50	82	91	128	130	116	122
	25	90	106	90	118	84	111
	12.5	66	56	69	73	70	60
	6.25	35	45	39	39	44	54
	3.12	16	18	22	14	24	29
	1.56	11	8	11	10	13	14
	0.78	6	6	6	6	6	7
	0	0	0	0	0	0	0
	DMSO
	3H-UCB-J (nM)	3H-UCB-J Binding (f.mol/assay)
	100	32	20	39	42	55	28
	50	25	30	28	33	34	37
	25	27	17	29	34	26	25
	12.5	10	10	12	10	28	27
	6.25	14	8	9	10	11	11
	3.12	3	2	5	4	5	7
	1.56	2	2	3	3	4	3
	0.78	3	2	2	1	3	2
	0	0	0	0	0	0	0

## Sheet: Figure 4D
		UCB1244283 modulation (%)
	WT	128.178	149.153	133.263	79.5556	69.3333	117.414	84.6966
	Y461A	-49.2795	-64.7195	-50.0515	-51.0817	-56.6004	-51.5514	-53.9425
	F188A	-7.70992	0.534351	-21.2214	-11.2061	-17.5968	-19.134	-14.5979
	M301A	204.255	178.723	164.894	193.566	161.394	224.528	226.415
	S601A	16.5409	-27.5102	-3.30818	22.9692	-11.7647	7.61573	-4.13141
	L655A	58.6111	127.778	91.1111	51.4834	91.9721	56.9444	77.2222
	L655Q	-9.30233	-5.34884	-5.59006	5.2795	-31.7829	15.969

## Sheet: Figure 4E
	WT					WT					F188A				F188A
		3H-UCB-J Binding (%)				3H-UCB-J Binding (%)						3H-UCB-J Binding (%)			3H-UCB-J Binding (%)
	Time (mins)	DMSO				UCB1244283					Time (mins)	DMSO			UCB1244283
	0	71.7697	111.422	116.808		159.9	202.861	206.176			0	77.8058	122.194		110.44	123.641
	1	30.4461	55.5246	47.4554		73.5402	130.001	124.667			1	52.2488	96.2169		56.8594	87.4029
	2	22.5369	48.2375	39.7239		74.528	115.052	117.862			2	43.1694	40.7314		28.6454	66.4366
	3	18.9466	40.7903	55.3113		75.2744	132.614	111.583			3	49.4746	40.1429		21.5703	47.2821
	4	16.5827	38.2309	44.7361		62.8275	91.124	108.818			4	59.3947	38.7137		30.8887	37.3598
	5	14.5921	31.0682	32.6856		85.2627	105.064	94.8339			5	28.2892	39.4704		11.648	31.8378
	6	16.8138	32.4368	23.6388		84.9115	66.9325	87.3921			6	20.723	31.3157		8.45557	24.849
	7	18.2712	28.4555	22.6968		43.3338	65.9447	53.849			7	18.5372	29.8024		29.6808	19.5858
	8	14.7343	29.1309	23.4789		39.3824	72.3328	39.2946			8	19.3779	19.3779		17.6877	24.4176
	9	12.6192	32.3301	20.9728		42.324	69.8083	52.927			9	13.0727	16.2673		11.9068	16.0483
	10	8.79791	31.5125	18.1824		57.054	78.1062	55.3417			10	-3.48886	7.27196		2.24331	11.648
	12	8.74459	22.839	19.9064		31.2601	64.2104	60.259			12	-2.64817	18.5372		-2.24331	21.3978
	15	8.63795	20.173	13.3657		39.2068	54.1783	22.0181			15	1.05086	3.23665		-0.258844	9.40466
	20	2.23947	14.0589	8.81569		16.7496	27.9672	21.2937			20	-0.294241	0.294241		-5.522	5.78085
	25	0.835358	15.1609	8.37135		30.0088	19.1643	35.1017			25	3.74107	5.67465		-3.96894	3.96894
	30	0.764263	3.34143	3.64358		16.8813	2.17328	11.503			30	1.72341	2.05969		-0.603969	3.19241
	40	-0.728716	1.86622	5.75863		5.37831	-0.658569	23.906			40	4.58176	2.5641		2.93356	0.345125
	50	1.42189	4.53226	-0.0355471		1.99766	8.62725	4.06117			50	6.93569	9.54182		6.38481	7.42019
	60	0				0					60	8.533	6.68348		10.5263	0.69025
	70		2.52385	-0.782037			13.5446	8.21016			70	4.91803	4.32955		5.0906	-0.949094

## Sheet: Figure 4F
	Pre-incubate DMSO						Pre-incubate 10 μM UCB1244283				Pre-incubate 30 μM UCB1244283
	Time (mins)	3H-UCB-J Binding (%)					Time (mins)	3H-UCB-J Binding (%)			Time (mins)	3H-UCB-J Binding (%)
	0	0.0124768	0.00178664	0.0797901	0.0740783		0	0.0194257	0.00168416		0	0.00142302	0.00112385
	0.5	0.161716		0.295216	0.333749		0.5	0.159597	0.13649		0.5	0.104287
	1	0.248977	0.344822	0.359629	0.251119		1	0.204055	0.176739		1	0.108149	0.107227
	1.5	0.303077	0.421417	0.398047	0.36453		1.5	0.160701	0.215719		1.5	0.116865	0.126477
	2	0.357381	0.471904	0.519844	0.439089		2	0.226341	0.245887		2	0.13539	0.14466
	2.5	0.449292	0.428275	0.554259	0.510364		2.5	0.159059	0.296021		2.5	0.148502	0.140626
	3	0.480294	0.494755	0.619404	0.610834		3	0.294926	0.328094		3	0.150459
	3.5	0.521612		0.661582	0.568132		3.5	0.304695	0.349988		3.5	0.154448	0.142816
	4	0.494524	0.584318	0.659775	0.684261		4	0.289942	0.362607		4	0.164867	0.159847
	4.5	0.524026	0.426949	0.673517	0.59121		4.5	0.409016	0.371198		4.5	0.161944	0.219843
	5	0.591492	0.577805		0.687008		5	0.387269			5	0.18794	0.226817

## Sheet: Figure 5F
		3H-Padsevonil binding (%)
	UCB1244283 (μM)	0	10	30	50	100	500
		93.946	102.553	88.6944	81.984	72.0642	69.4384
		101.823	102.553	95.6966	86.5062	78.9205	72.6477
		99.7812	101.386	92.1955	85.6309	76.5864	70.0219
		96.5718	86.5062	71.6265	65.7914	67.5419	59.2268
		96.7177	91.3202	83.5886	73.0853	76.5864	71.4807
		111.16	91.0284	87.2356	81.1087	69.7301	70.4595

## Sheet: Figure 5C
		3H-Padsevonil binding (%)
	WT	84.2505	90.37	106.309	105.313	93.9279	119.829
	C297A	42.2676	50.2372	55.2182	56.0721	42.6945	52.7989
	W300A	5.6926	0.711575	0	0.996205	3.98482	10.389
	W454A	36.8596	37.4288	47.5332	46.6793	47.9602	45.2562
	Y461A	28.6053	24.7628	20.9203	24.7628	22.9127	24.6205
	Y462A	46.3947	50.8065	43.4061	45.2562	36.575	45.8254
	S662Q	69.0228	68.7381	73.7192	74.0038	63.1879	63.0455
	W666A	12.8083	11.6698	16.2239	1.13852	2.27704	16.2239
	D670A	11.8121	12.8083	26.7552	19.7818	29.7438	27.7514
	F686A	1.13852	2.98861	3.55787	2.8463	0.28463	1.28083
	N690A	61.3378	66.7457	62.0493	69.8767	54.9336	69.8767
	C693A	58.6338	65.4649	63.4725	64.7533	53.2258	54.9336

[truncated: 2 more sheets: Figure S1B, Figure S7D]
